# Supplementary material for: Aggregation of Cricket Activity in Response to Resource Addition Increases Local Diversity
Source: PLoS One. 2015 Oct 5;10(10):e0139669. doi: 10.1371/journal.pone.0139669 (PMC4593520; doi:10.1371/journal.pone.0139669)
Supplement: S1 Table — (XLSX) [file pone.0139669.s001.xlsx]

## Sheet: Analysis #1
transect	Pitfall_set	traps_with_resource	traps_without_resource	number_of_species	number_of_individuals
1	1	1	4	9	44
1	2	2	3	3	23
1	3	3	2	5	26
1	4	4	1	4	12
1	5	5	0	8	17
1	6	0	5	2	8
2	1	1	4	6	29
2	2	2	3	5	19
2	3	3	2	5	18
2	4	4	1	5	35
2	5	5	0	5	17
2	6	0	5	3	16
3	1	1	4	5	16
3	2	2	3	4	16
3	3	3	2	7	28
3	4	4	1	7	73
3	5	5	0	7	61
3	6	0	5	2	16
4	1	1	4	7	26
4	2	2	3	4	5
4	3	3	2	7	19
4	4	4	1	4	19
4	5	5	0	3	10
4	6	0	5	2	10
5	1	1	4	8	46
5	2	2	3	7	35
5	3	3	2	6	67
5	4	4	1	7	149
5	5	5	0	9	116
5	6	0	5	2	8
6	1	1	4	4	25
6	2	2	3	5	21
6	3	3	2	6	29
6	4	4	1	5	13
6	5	5	0	7	34
6	6	0	5	3	9

## Sheet: Analysis #2
transect	Pitfall_set	resource_addition_level	number_of_species	number_of_individuals	individuals_per_species	Taxon_captured
1	1	1	9	44	20	A.Ectecous sp.
1	1	1	9	44	5	B.Aracamby sp.
1	1	1	9	44	0	J.Vanzoliniella sp.
1	1	1	9	44	4	D.Zucchiella matiottiae
1	1	1	9	44	2	E.Amanayara sp.
1	1	1	9	44	9	C.Phoremia zefai
1	1	1	9	44	1	G.Adelosgryllus rubricephalus
1	1	1	9	44	1	F.Laranda meridionalis
1	1	1	9	44	0	H.Ornebius sp.
1	1	1	9	44	1	K.Endecous sp.
1	1	1	9	44	1	I.Eidmanacris meridionalis
1	1	1	9	44	0	M.Bazitrypa paranaensis
1	1	1	9	44	0	L.Eneoptera surinamensis
1	2	2	3	23	17	A.Ectecous sp.
1	2	2	3	23	5	B.Aracamby sp.
1	2	2	3	23	0	J.Vanzoliniella sp.
1	2	2	3	23	0	D.Zucchiella matiottiae
1	2	2	3	23	0	E.Amanayara sp.
1	2	2	3	23	1	C.Phoremia zefai
1	2	2	3	23	0	G.Adelosgryllus rubricephalus
1	2	2	3	23	0	F.Laranda meridionalis
1	2	2	3	23	0	H.Ornebius sp.
1	2	2	3	23	0	K.Endecous sp.
1	2	2	3	23	0	I.Eidmanacris meridionalis
1	2	2	3	23	0	M.Bazitrypa paranaensis
1	2	2	3	23	0	L.Eneoptera surinamensis
1	3	3	5	26	14	A.Ectecous sp.
1	3	3	5	26	3	B.Aracamby sp.
1	3	3	5	26	0	J.Vanzoliniella sp.
1	3	3	5	26	2	D.Zucchiella matiottiae
1	3	3	5	26	0	E.Amanayara sp.
1	3	3	5	26	2	C.Phoremia zefai
1	3	3	5	26	0	G.Adelosgryllus rubricephalus
1	3	3	5	26	5	F.Laranda meridionalis
1	3	3	5	26	0	H.Ornebius sp.
1	3	3	5	26	0	K.Endecous sp.
1	3	3	5	26	0	I.Eidmanacris meridionalis
1	3	3	5	26	0	M.Bazitrypa paranaensis
1	3	3	5	26	0	L.Eneoptera surinamensis
1	4	4	4	12	8	A.Ectecous sp.
1	4	4	4	12	1	B.Aracamby sp.
1	4	4	4	12	0	J.Vanzoliniella sp.
1	4	4	4	12	0	D.Zucchiella matiottiae
1	4	4	4	12	1	E.Amanayara sp.
1	4	4	4	12	2	C.Phoremia zefai
1	4	4	4	12	0	G.Adelosgryllus rubricephalus
1	4	4	4	12	0	F.Laranda meridionalis
1	4	4	4	12	0	H.Ornebius sp.
1	4	4	4	12	0	K.Endecous sp.
1	4	4	4	12	0	I.Eidmanacris meridionalis
1	4	4	4	12	0	M.Bazitrypa paranaensis
1	4	4	4	12	0	L.Eneoptera surinamensis
1	5	5	8	17	9	A.Ectecous sp.
1	5	5	8	17	1	B.Aracamby sp.
1	5	5	8	17	0	J.Vanzoliniella sp.
1	5	5	8	17	1	D.Zucchiella matiottiae
1	5	5	8	17	2	E.Amanayara sp.
1	5	5	8	17	1	C.Phoremia zefai
1	5	5	8	17	0	G.Adelosgryllus rubricephalus
1	5	5	8	17	1	F.Laranda meridionalis
1	5	5	8	17	1	H.Ornebius sp.
1	5	5	8	17	1	K.Endecous sp.
1	5	5	8	17	0	I.Eidmanacris meridionalis
1	5	5	8	17	0	M.Bazitrypa paranaensis
1	5	5	8	17	0	L.Eneoptera surinamensis
1	6	0	2	8	7	A.Ectecous sp.
1	6	0	2	8	1	B.Aracamby sp.
1	6	0	2	8	0	J.Vanzoliniella sp.
1	6	0	2	8	0	D.Zucchiella matiottiae
1	6	0	2	8	0	E.Amanayara sp.
1	6	0	2	8	0	C.Phoremia zefai
1	6	0	2	8	0	G.Adelosgryllus rubricephalus
1	6	0	2	8	0	F.Laranda meridionalis
1	6	0	2	8	0	H.Ornebius sp.
1	6	0	2	8	0	K.Endecous sp.
1	6	0	2	8	0	I.Eidmanacris meridionalis
1	6	0	2	8	0	M.Bazitrypa paranaensis
1	6	0	2	8	0	L.Eneoptera surinamensis
2	1	1	6	29	17	A.Ectecous sp.
2	1	1	6	29	6	B.Aracamby sp.
2	1	1	6	29	0	J.Vanzoliniella sp.
2	1	1	6	29	1	D.Zucchiella matiottiae
2	1	1	6	29	0	E.Amanayara sp.
2	1	1	6	29	2	C.Phoremia zefai
2	1	1	6	29	0	G.Adelosgryllus rubricephalus
2	1	1	6	29	2	F.Laranda meridionalis
2	1	1	6	29	1	H.Ornebius sp.
2	1	1	6	29	0	K.Endecous sp.
2	1	1	6	29	0	I.Eidmanacris meridionalis
2	1	1	6	29	0	M.Bazitrypa paranaensis
2	1	1	6	29	0	L.Eneoptera surinamensis
2	2	2	5	19	8	A.Ectecous sp.
2	2	2	5	19	2	B.Aracamby sp.
2	2	2	5	19	0	J.Vanzoliniella sp.
2	2	2	5	19	6	D.Zucchiella matiottiae
2	2	2	5	19	0	E.Amanayara sp.
2	2	2	5	19	2	C.Phoremia zefai
2	2	2	5	19	0	G.Adelosgryllus rubricephalus
2	2	2	5	19	1	F.Laranda meridionalis
2	2	2	5	19	0	H.Ornebius sp.
2	2	2	5	19	0	K.Endecous sp.
2	2	2	5	19	0	I.Eidmanacris meridionalis
2	2	2	5	19	0	M.Bazitrypa paranaensis
2	2	2	5	19	0	L.Eneoptera surinamensis
2	3	3	5	18	8	A.Ectecous sp.
2	3	3	5	18	4	B.Aracamby sp.
2	3	3	5	18	0	J.Vanzoliniella sp.
2	3	3	5	18	3	D.Zucchiella matiottiae
2	3	3	5	18	1	E.Amanayara sp.
2	3	3	5	18	2	C.Phoremia zefai
2	3	3	5	18	0	G.Adelosgryllus rubricephalus
2	3	3	5	18	0	F.Laranda meridionalis
2	3	3	5	18	0	H.Ornebius sp.
2	3	3	5	18	0	K.Endecous sp.
2	3	3	5	18	0	I.Eidmanacris meridionalis
2	3	3	5	18	0	M.Bazitrypa paranaensis
2	3	3	5	18	0	L.Eneoptera surinamensis
2	4	4	5	35	18	A.Ectecous sp.
2	4	4	5	35	6	B.Aracamby sp.
2	4	4	5	35	0	J.Vanzoliniella sp.
2	4	4	5	35	6	D.Zucchiella matiottiae
2	4	4	5	35	1	E.Amanayara sp.
2	4	4	5	35	3	C.Phoremia zefai
2	4	4	5	35	0	G.Adelosgryllus rubricephalus
2	4	4	5	35	0	F.Laranda meridionalis
2	4	4	5	35	0	H.Ornebius sp.
2	4	4	5	35	0	K.Endecous sp.
2	4	4	5	35	0	I.Eidmanacris meridionalis
2	4	4	5	35	0	M.Bazitrypa paranaensis
2	4	4	5	35	0	L.Eneoptera surinamensis
2	5	5	5	17	2	A.Ectecous sp.
2	5	5	5	17	5	B.Aracamby sp.
2	5	5	5	17	2	J.Vanzoliniella sp.
2	5	5	5	17	0	D.Zucchiella matiottiae
2	5	5	5	17	2	E.Amanayara sp.
2	5	5	5	17	10	C.Phoremia zefai
2	5	5	5	17	0	G.Adelosgryllus rubricephalus
2	5	5	5	17	0	F.Laranda meridionalis
2	5	5	5	17	0	H.Ornebius sp.
2	5	5	5	17	0	K.Endecous sp.
2	5	5	5	17	0	I.Eidmanacris meridionalis
2	5	5	5	17	0	M.Bazitrypa paranaensis
2	5	5	5	17	0	L.Eneoptera surinamensis
2	6	0	3	16	11	A.Ectecous sp.
2	6	0	3	16	4	B.Aracamby sp.
2	6	0	3	16	0	J.Vanzoliniella sp.
2	6	0	3	16	0	D.Zucchiella matiottiae
2	6	0	3	16	0	E.Amanayara sp.
2	6	0	3	16	1	C.Phoremia zefai
2	6	0	3	16	0	G.Adelosgryllus rubricephalus
2	6	0	3	16	0	F.Laranda meridionalis
2	6	0	3	16	0	H.Ornebius sp.
2	6	0	3	16	0	K.Endecous sp.
2	6	0	3	16	0	I.Eidmanacris meridionalis
2	6	0	3	16	0	M.Bazitrypa paranaensis
2	6	0	3	16	0	L.Eneoptera surinamensis
3	1	1	5	16	7	A.Ectecous sp.
3	1	1	5	16	0	B.Aracamby sp.
3	1	1	5	16	0	J.Vanzoliniella sp.
3	1	1	5	16	2	D.Zucchiella matiottiae
3	1	1	5	16	2	E.Amanayara sp.
3	1	1	5	16	4	C.Phoremia zefai
3	1	1	5	16	0	G.Adelosgryllus rubricephalus
3	1	1	5	16	1	F.Laranda meridionalis
3	1	1	5	16	0	H.Ornebius sp.
3	1	1	5	16	0	K.Endecous sp.
3	1	1	5	16	0	I.Eidmanacris meridionalis
3	1	1	5	16	0	M.Bazitrypa paranaensis
3	1	1	5	16	0	L.Eneoptera surinamensis
3	2	2	4	16	10	A.Ectecous sp.
3	2	2	4	16	0	B.Aracamby sp.
3	2	2	4	16	0	J.Vanzoliniella sp.
3	2	2	4	16	0	D.Zucchiella matiottiae
3	2	2	4	16	1	E.Amanayara sp.
3	2	2	4	16	3	C.Phoremia zefai
3	2	2	4	16	0	G.Adelosgryllus rubricephalus
3	2	2	4	16	0	F.Laranda meridionalis
3	2	2	4	16	2	H.Ornebius sp.
3	2	2	4	16	0	K.Endecous sp.
3	2	2	4	16	0	I.Eidmanacris meridionalis
3	2	2	4	16	0	M.Bazitrypa paranaensis
3	2	2	4	16	0	L.Eneoptera surinamensis
3	3	3	7	28	13	A.Ectecous sp.
3	3	3	7	28	4	B.Aracamby sp.
3	3	3	7	28	0	J.Vanzoliniella sp.
3	3	3	7	28	3	D.Zucchiella matiottiae
3	3	3	7	28	2	E.Amanayara sp.
3	3	3	7	28	4	C.Phoremia zefai
3	3	3	7	28	1	G.Adelosgryllus rubricephalus
3	3	3	7	28	0	F.Laranda meridionalis
3	3	3	7	28	1	H.Ornebius sp.
3	3	3	7	28	0	K.Endecous sp.
3	3	3	7	28	0	I.Eidmanacris meridionalis
3	3	3	7	28	0	M.Bazitrypa paranaensis
3	3	3	7	28	0	L.Eneoptera surinamensis
3	4	4	7	73	24	A.Ectecous sp.
3	4	4	7	73	11	B.Aracamby sp.
3	4	4	7	73	0	J.Vanzoliniella sp.
3	4	4	7	73	6	D.Zucchiella matiottiae
3	4	4	7	73	7	E.Amanayara sp.
3	4	4	7	73	18	C.Phoremia zefai
3	4	4	7	73	5	G.Adelosgryllus rubricephalus
3	4	4	7	73	2	F.Laranda meridionalis
3	4	4	7	73	0	H.Ornebius sp.
3	4	4	7	73	0	K.Endecous sp.
3	4	4	7	73	0	I.Eidmanacris meridionalis
3	4	4	7	73	0	M.Bazitrypa paranaensis
3	4	4	7	73	0	L.Eneoptera surinamensis
3	5	5	7	61	29	A.Ectecous sp.
3	5	5	7	61	6	B.Aracamby sp.
3	5	5	7	61	0	J.Vanzoliniella sp.
3	5	5	7	61	5	D.Zucchiella matiottiae
3	5	5	7	61	1	E.Amanayara sp.
3	5	5	7	61	13	C.Phoremia zefai
3	5	5	7	61	0	G.Adelosgryllus rubricephalus
3	5	5	7	61	5	F.Laranda meridionalis
3	5	5	7	61	2	H.Ornebius sp.
3	5	5	7	61	0	K.Endecous sp.
3	5	5	7	61	0	I.Eidmanacris meridionalis
3	5	5	7	61	0	M.Bazitrypa paranaensis
3	5	5	7	61	0	L.Eneoptera surinamensis
3	6	0	2	16	11	A.Ectecous sp.
3	6	0	2	16	3	B.Aracamby sp.
3	6	0	2	16	0	J.Vanzoliniella sp.
3	6	0	2	16	0	D.Zucchiella matiottiae
3	6	0	2	16	0	E.Amanayara sp.
3	6	0	2	16	0	C.Phoremia zefai
3	6	0	2	16	0	G.Adelosgryllus rubricephalus
3	6	0	2	16	0	F.Laranda meridionalis
3	6	0	2	16	0	H.Ornebius sp.
3	6	0	2	16	0	K.Endecous sp.
3	6	0	2	16	0	I.Eidmanacris meridionalis
3	6	0	2	16	0	M.Bazitrypa paranaensis
3	6	0	2	16	0	L.Eneoptera surinamensis
4	1	1	7	26	13	A.Ectecous sp.
4	1	1	7	26	2	B.Aracamby sp.
4	1	1	7	26	2	J.Vanzoliniella sp.
4	1	1	7	26	0	D.Zucchiella matiottiae
4	1	1	7	26	0	E.Amanayara sp.
4	1	1	7	26	6	C.Phoremia zefai
4	1	1	7	26	1	G.Adelosgryllus rubricephalus
4	1	1	7	26	1	F.Laranda meridionalis
4	1	1	7	26	0	H.Ornebius sp.
4	1	1	7	26	0	K.Endecous sp.
4	1	1	7	26	0	I.Eidmanacris meridionalis
4	1	1	7	26	0	M.Bazitrypa paranaensis
4	1	1	7	26	1	L.Eneoptera surinamensis
4	2	2	4	5	2	A.Ectecous sp.
4	2	2	4	5	1	B.Aracamby sp.
4	2	2	4	5	0	J.Vanzoliniella sp.
4	2	2	4	5	1	D.Zucchiella matiottiae
4	2	2	4	5	0	E.Amanayara sp.
4	2	2	4	5	0	C.Phoremia zefai
4	2	2	4	5	0	G.Adelosgryllus rubricephalus
4	2	2	4	5	0	F.Laranda meridionalis
4	2	2	4	5	0	H.Ornebius sp.
4	2	2	4	5	0	K.Endecous sp.
4	2	2	4	5	0	I.Eidmanacris meridionalis
4	2	2	4	5	1	M.Bazitrypa paranaensis
4	2	2	4	5	0	L.Eneoptera surinamensis
4	3	3	7	19	8	A.Ectecous sp.
4	3	3	7	19	1	B.Aracamby sp.
4	3	3	7	19	0	J.Vanzoliniella sp.
4	3	3	7	19	1	D.Zucchiella matiottiae
4	3	3	7	19	1	E.Amanayara sp.
4	3	3	7	19	6	C.Phoremia zefai
4	3	3	7	19	1	G.Adelosgryllus rubricephalus
4	3	3	7	19	0	F.Laranda meridionalis
4	3	3	7	19	0	H.Ornebius sp.
4	3	3	7	19	0	K.Endecous sp.
4	3	3	7	19	1	I.Eidmanacris meridionalis
4	3	3	7	19	0	M.Bazitrypa paranaensis
4	3	3	7	19	0	L.Eneoptera surinamensis
4	4	4	4	19	10	A.Ectecous sp.
4	4	4	4	19	4	B.Aracamby sp.
4	4	4	4	19	0	J.Vanzoliniella sp.
4	4	4	4	19	3	D.Zucchiella matiottiae
4	4	4	4	19	0	E.Amanayara sp.
4	4	4	4	19	0	C.Phoremia zefai
4	4	4	4	19	0	G.Adelosgryllus rubricephalus
4	4	4	4	19	2	F.Laranda meridionalis
4	4	4	4	19	0	H.Ornebius sp.
4	4	4	4	19	0	K.Endecous sp.
4	4	4	4	19	0	I.Eidmanacris meridionalis
4	4	4	4	19	0	M.Bazitrypa paranaensis
4	4	4	4	19	0	L.Eneoptera surinamensis
4	5	5	3	10	6	A.Ectecous sp.
4	5	5	3	10	3	B.Aracamby sp.
4	5	5	3	10	0	J.Vanzoliniella sp.
4	5	5	3	10	1	D.Zucchiella matiottiae
4	5	5	3	10	0	E.Amanayara sp.
4	5	5	3	10	0	C.Phoremia zefai
4	5	5	3	10	0	G.Adelosgryllus rubricephalus
4	5	5	3	10	0	F.Laranda meridionalis
4	5	5	3	10	0	H.Ornebius sp.
4	5	5	3	10	0	K.Endecous sp.
4	5	5	3	10	0	I.Eidmanacris meridionalis
4	5	5	3	10	0	M.Bazitrypa paranaensis
4	5	5	3	10	0	L.Eneoptera surinamensis
4	6	0	2	10	5	A.Ectecous sp.
4	6	0	2	10	5	B.Aracamby sp.
4	6	0	2	10	0	J.Vanzoliniella sp.
4	6	0	2	10	0	D.Zucchiella matiottiae
4	6	0	2	10	0	E.Amanayara sp.
4	6	0	2	10	0	C.Phoremia zefai
4	6	0	2	10	0	G.Adelosgryllus rubricephalus
4	6	0	2	10	0	F.Laranda meridionalis
4	6	0	2	10	0	H.Ornebius sp.
4	6	0	2	10	0	K.Endecous sp.
4	6	0	2	10	0	I.Eidmanacris meridionalis
4	6	0	2	10	0	M.Bazitrypa paranaensis
4	6	0	2	10	0	L.Eneoptera surinamensis
5	1	1	8	46	17	A.Ectecous sp.
5	1	1	8	46	6	B.Aracamby sp.
5	1	1	8	46	1	J.Vanzoliniella sp.
5	1	1	8	46	4	D.Zucchiella matiottiae
5	1	1	8	46	2	E.Amanayara sp.
5	1	1	8	46	10	C.Phoremia zefai
5	1	1	8	46	2	G.Adelosgryllus rubricephalus
5	1	1	8	46	0	F.Laranda meridionalis
5	1	1	8	46	3	H.Ornebius sp.
5	1	1	8	46	0	K.Endecous sp.
5	1	1	8	46	0	I.Eidmanacris meridionalis
5	1	1	8	46	0	M.Bazitrypa paranaensis
5	1	1	8	46	0	L.Eneoptera surinamensis
5	2	2	7	35	15	A.Ectecous sp.
5	2	2	7	35	4	B.Aracamby sp.
5	2	2	7	35	0	J.Vanzoliniella sp.
5	2	2	7	35	1	D.Zucchiella matiottiae
5	2	2	7	35	0	E.Amanayara sp.
5	2	2	7	35	11	C.Phoremia zefai
5	2	2	7	35	2	G.Adelosgryllus rubricephalus
5	2	2	7	35	1	F.Laranda meridionalis
5	2	2	7	35	0	H.Ornebius sp.
5	2	2	7	35	0	K.Endecous sp.
5	2	2	7	35	1	I.Eidmanacris meridionalis
5	2	2	7	35	0	M.Bazitrypa paranaensis
5	2	2	7	35	0	L.Eneoptera surinamensis
5	3	3	6	67	33	A.Ectecous sp.
5	3	3	6	67	2	B.Aracamby sp.
5	3	3	6	67	0	J.Vanzoliniella sp.
5	3	3	6	67	4	D.Zucchiella matiottiae
5	3	3	6	67	1	E.Amanayara sp.
5	3	3	6	67	21	C.Phoremia zefai
5	3	3	6	67	0	G.Adelosgryllus rubricephalus
5	3	3	6	67	6	F.Laranda meridionalis
5	3	3	6	67	0	H.Ornebius sp.
5	3	3	6	67	0	K.Endecous sp.
5	3	3	6	67	0	I.Eidmanacris meridionalis
5	3	3	6	67	0	M.Bazitrypa paranaensis
5	3	3	6	67	0	L.Eneoptera surinamensis
5	4	4	7	149	78	A.Ectecous sp.
5	4	4	7	149	12	B.Aracamby sp.
5	4	4	7	149	0	J.Vanzoliniella sp.
5	4	4	7	149	11	D.Zucchiella matiottiae
5	4	4	7	149	3	E.Amanayara sp.
5	4	4	7	149	38	C.Phoremia zefai
5	4	4	7	149	6	G.Adelosgryllus rubricephalus
5	4	4	7	149	1	F.Laranda meridionalis
5	4	4	7	149	0	H.Ornebius sp.
5	4	4	7	149	0	K.Endecous sp.
5	4	4	7	149	0	I.Eidmanacris meridionalis
5	4	4	7	149	0	M.Bazitrypa paranaensis
5	4	4	7	149	0	L.Eneoptera surinamensis
5	5	5	9	116	67	A.Ectecous sp.
5	5	5	9	116	8	B.Aracamby sp.
5	5	5	9	116	0	J.Vanzoliniella sp.
5	5	5	9	116	2	D.Zucchiella matiottiae
5	5	5	9	116	1	E.Amanayara sp.
5	5	5	9	116	29	C.Phoremia zefai
5	5	5	9	116	2	G.Adelosgryllus rubricephalus
5	5	5	9	116	2	F.Laranda meridionalis
5	5	5	9	116	2	H.Ornebius sp.
5	5	5	9	116	0	K.Endecous sp.
5	5	5	9	116	3	I.Eidmanacris meridionalis
5	5	5	9	116	0	M.Bazitrypa paranaensis
5	5	5	9	116	0	L.Eneoptera surinamensis
5	6	0	2	8	5	A.Ectecous sp.
5	6	0	2	8	3	B.Aracamby sp.
5	6	0	2	8	0	J.Vanzoliniella sp.
5	6	0	2	8	0	D.Zucchiella matiottiae
5	6	0	2	8	0	E.Amanayara sp.
5	6	0	2	8	0	C.Phoremia zefai
5	6	0	2	8	0	G.Adelosgryllus rubricephalus
5	6	0	2	8	0	F.Laranda meridionalis
5	6	0	2	8	0	H.Ornebius sp.
5	6	0	2	8	0	K.Endecous sp.
5	6	0	2	8	0	I.Eidmanacris meridionalis
5	6	0	2	8	0	M.Bazitrypa paranaensis
5	6	0	2	8	0	L.Eneoptera surinamensis
6	1	1	4	25	14	A.Ectecous sp.
6	1	1	4	25	0	B.Aracamby sp.
6	1	1	4	25	0	J.Vanzoliniella sp.
6	1	1	4	25	3	D.Zucchiella matiottiae
6	1	1	4	25	1	E.Amanayara sp.
6	1	1	4	25	7	C.Phoremia zefai
6	1	1	4	25	0	G.Adelosgryllus rubricephalus
6	1	1	4	25	0	F.Laranda meridionalis
6	1	1	4	25	0	H.Ornebius sp.
6	1	1	4	25	0	K.Endecous sp.
6	1	1	4	25	0	I.Eidmanacris meridionalis
6	1	1	4	25	0	M.Bazitrypa paranaensis
6	1	1	4	25	0	L.Eneoptera surinamensis
6	2	2	5	21	9	A.Ectecous sp.
6	2	2	5	21	0	B.Aracamby sp.
6	2	2	5	21	0	J.Vanzoliniella sp.
6	2	2	5	21	4	D.Zucchiella matiottiae
6	2	2	5	21	0	E.Amanayara sp.
6	2	2	5	21	5	C.Phoremia zefai
6	2	2	5	21	0	G.Adelosgryllus rubricephalus
6	2	2	5	21	0	F.Laranda meridionalis
6	2	2	5	21	2	H.Ornebius sp.
6	2	2	5	21	0	K.Endecous sp.
6	2	2	5	21	0	I.Eidmanacris meridionalis
6	2	2	5	21	0	M.Bazitrypa paranaensis
6	2	2	5	21	1	L.Eneoptera surinamensis
6	3	3	6	29	18	A.Ectecous sp.
6	3	3	6	29	5	B.Aracamby sp.
6	3	3	6	29	0	J.Vanzoliniella sp.
6	3	3	6	29	2	D.Zucchiella matiottiae
6	3	3	6	29	1	E.Amanayara sp.
6	3	3	6	29	1	C.Phoremia zefai
6	3	3	6	29	0	G.Adelosgryllus rubricephalus
6	3	3	6	29	2	F.Laranda meridionalis
6	3	3	6	29	0	H.Ornebius sp.
6	3	3	6	29	0	K.Endecous sp.
6	3	3	6	29	0	I.Eidmanacris meridionalis
6	3	3	6	29	0	M.Bazitrypa paranaensis
6	3	3	6	29	0	L.Eneoptera surinamensis
6	4	4	5	13	7	A.Ectecous sp.
6	4	4	5	13	2	B.Aracamby sp.
6	4	4	5	13	0	J.Vanzoliniella sp.
6	4	4	5	13	1	D.Zucchiella matiottiae
6	4	4	5	13	0	E.Amanayara sp.
6	4	4	5	13	1	C.Phoremia zefai
6	4	4	5	13	0	G.Adelosgryllus rubricephalus
6	4	4	5	13	2	F.Laranda meridionalis
6	4	4	5	13	0	H.Ornebius sp.
6	4	4	5	13	0	K.Endecous sp.
6	4	4	5	13	0	I.Eidmanacris meridionalis
6	4	4	5	13	0	M.Bazitrypa paranaensis
6	4	4	5	13	0	L.Eneoptera surinamensis
6	5	5	7	34	17	A.Ectecous sp.
6	5	5	7	34	4	B.Aracamby sp.
6	5	5	7	34	0	J.Vanzoliniella sp.
6	5	5	7	34	5	D.Zucchiella matiottiae
6	5	5	7	34	4	E.Amanayara sp.
6	5	5	7	34	1	C.Phoremia zefai
6	5	5	7	34	0	G.Adelosgryllus rubricephalus
6	5	5	7	34	2	F.Laranda meridionalis
6	5	5	7	34	0	H.Ornebius sp.
6	5	5	7	34	1	K.Endecous sp.
6	5	5	7	34	0	I.Eidmanacris meridionalis
6	5	5	7	34	0	M.Bazitrypa paranaensis
6	5	5	7	34	0	L.Eneoptera surinamensis
6	6	0	3	9	6	A.Ectecous sp.
6	6	0	3	9	1	B.Aracamby sp.
6	6	0	3	9	0	J.Vanzoliniella sp.
6	6	0	3	9	0	D.Zucchiella matiottiae
6	6	0	3	9	0	E.Amanayara sp.
6	6	0	3	9	2	C.Phoremia zefai
6	6	0	3	9	0	G.Adelosgryllus rubricephalus
6	6	0	3	9	0	F.Laranda meridionalis
6	6	0	3	9	0	H.Ornebius sp.
6	6	0	3	9	0	K.Endecous sp.
6	6	0	3	9	0	I.Eidmanacris meridionalis
6	6	0	3	9	0	M.Bazitrypa paranaensis
6	6	0	3	9	0	L.Eneoptera surinamensis
